# Supplementary material for: Prioritization of candidate genes in “QTL-hotspot” region for drought tolerance in chickpea (Cicer arietinum L.)
Source: Sci Rep. 2015 Oct 19;5:15296. doi: 10.1038/srep15296 (PMC4609953; doi:10.1038/srep15296)
Supplement: Supplementary Tables 1-7 [file srep15296-s1.xls]

## Sheet: MS Information
Prioritization of candidate genes in “QTL-hotspot” region for drought tolerance in chickpea (Cicer arietinum L.)
Sandip M Kale, Deepa Jaganathan, Pradeep Ruperao, Charles Chen, Ramu Punna, Himabindu Kudapa, Mahendar Thudi, Manish Roorkiwal, Mohan AVSK Katta, Dadakhalandar Doddamani, Vanika Garg, P B Kavi Kishor, Pooran M Gaur, Henry T Nguyen, Jacqueline Batley, David Edwards, Tim Sutton and Rajeev K Varshney
* Corresponding author: r.k.varshney@cgiar.org
Tel: 0091 40 30713305; Fax: 0091 40 3071 3074/ 3075

## Sheet: Supplementary Table 1
Supplementary Table 1: Summary statistics of WGRS data generated on RIL population of ICC 4958 × ICC 1882 cross.
	Raw data				Read mapping
RIL name	Read length	Number of paried reads	Number of bases	Estimated coverage	Pair reads (Percentage of mapped reads)	Single reads (Percentage of mapped reads)
RIL2	100	3276823	655364600	0.885628	1401554 (42.77%)	356147 (5.43%)
RIL3	100	3259625	651925000	0.88098	1447261 (44.40%)	324654 (4.98%)
RIL4	100	2282124	456424800	0.61679	918802 (40.26%)	275243 (6.03%)
RIL5	100	2596509	519301800	0.701759	1059825 (40.82%)	294883 (5.68%)
RIL6	100	2746219	549243800	0.742221	1152240 (41.96%)	312833 (5.70%)
RIL8	100	2019194	403838800	0.545728	844839 (41.84%)	229979 (5.69%)
RIL9	100	3075107	615021400	0.83111	1311478 (42.65%)	337465 (5.49%)
RIL10	100	2334068	466813600	0.630829	961897 (41.21%)	268796 (5.76%)
RIL11	100	2384809	476961800	0.644543	939459 (39.39%)	274099 (5.75%)
RIL12	100	1908128	381625600	0.51571	755210 (39.58%)	231947 (6.08%)
RIL13	100	2379541	475908200	0.643119	900014 (37.82%)	279509 (5.87%)
RIL14	100	2279355	455871000	0.616042	889521 (39.03%)	262508 (5.76%)
RIL15	100	2124497	424899400	0.574188	893960 (42.08%)	245820 (5.79%)
RIL16	100	2477801	495560200	0.669676	1043953 (42.13%)	284057 (5.73%)
RIL17	100	3109397	621879400	0.840378	1347971 (43.35%)	319251 (5.13%)
RIL18	100	3342291	668458200	0.903322	1438942 (43.05%)	381267 (5.70%)
RIL19	100	2087354	417470800	0.56415	867577 (41.56%)	241607 (5.79%)
RIL20	100	1298584	259716800	0.350969	525345 (40.46%)	153198 (5.90%)
RIL21	100	3207386	641477200	0.866861	1372189 (42.78%)	365026 (5.69%)
RIL22	100	5707781	1141556200	1.54264	2150254 (37.67%)	647480 (5.67%)
RIL23	100	1930972	386194400	0.521884	832415 (43.11%)	220806 (5.72%)
RIL24	100	2327977	465595400	0.629183	983847 (42.26%)	268271 (5.76%)
RIL25	100	2694648	538929600	0.728283	1191022 (44.20%)	296385 (5.50%)
RIL26	100	1950320	390064000	0.527113	810667 (41.57%)	227970 (5.84%)
RIL27	100	3207113	641422600	0.866787	1368638 (42.68%)	341675 (5.33%)
RIL28	100	2473690	494738000	0.668565	958345 (38.74%)	296525 (5.99%)
RIL29	100	2493226	498645200	0.673845	1005523 (40.33%)	289631 (5.81%)
RIL30	100	2726435	545287000	0.736874	1067839 (39.17%)	315036 (5.78%)
RIL31	100	2120880	424176000	0.573211	910061 (42.91%)	237813 (5.61%)
RIL32	100	3306769	661353800	0.893721	1418025 (42.88%)	304107 (4.60%)
RIL33	100	2229511	445902200	0.602571	955215 (42.84%)	235290 (5.28%)
RIL34	100	2954545	590909000	0.798526	1270610 (43.01%)	298758 (5.06%)
RIL35	100	1299556	259911200	0.351231	547659 (42.14%)	137661 (5.30%)
RIL36	100	2116647	423329400	0.572067	862104 (40.73%)	252253 (5.96%)
RIL37	100	3057434	611486800	0.826334	1220936 (39.93%)	357486 (5.85%)
RIL38	100	3336602	667320400	0.901784	1050269 (31.48%)	382602 (5.73%)
RIL39	100	2221966	444393200	0.600531	917347 (41.29%)	253025 (5.69%)
RIL40	100	2603451	520690200	0.703635	825647 (31.71%)	291668 (5.60%)
RIL41	100	2000442	400088400	0.54066	713266 (35.66%)	203677 (5.09%)
RIL42	100	1795582	359116400	0.485292	620429 (34.55%)	191880 (5.34%)
RIL43	100	1364954	272990800	0.368906	567844 (41.60%)	157027 (5.75%)
RIL44	100	1369770	273954000	0.370208	519176 (37.90%)	152342 (5.56%)
RIL45	100	1980045	396009000	0.535147	651822 (32.92%)	227504 (5.74%)
RIL46	100	2601277	520255400	0.703048	1159403 (44.57%)	302563 (5.82%)
RIL47	100	2393499	478699800	0.646892	916640 (38.30%)	224434 (4.69%)
RIL48	100	2014282	402856400	0.544401	752086 (37.34%)	204077 (5.07%)
RIL49	150	1779557	533867100	0.721442	606074 (34.06%)	179628 (5.05%)
RIL50	150	1728126	518437800	0.700592	550115 (31.83%)	187399 (5.42%)
RIL51	150	1719735	515920500	0.69719	601050 (34.95%)	173222 (5.04%)
RIL52	150	1502694	450808200	0.6092	486758 (32.39%)	153048 (5.09%)
RIL53	150	1537392	461217600	0.623267	491920 (32.00%)	151364 (4.92%)
RIL54	150	2356627	706988100	0.955389	701875 (29.78%)	219273 (4.65%)
RIL55	150	1228611	368583300	0.498086	403155 (32.81%)	147117 (5.99%)
RIL56	150	1419447	425834100	0.575451	483552 (34.07%)	152245 (5.36%)
RIL57	150	592790	177837000	0.24032	195324 (32.95%)	58797 (4.96%)
RIL58	150	1877443	563232900	0.761126	602768 (32.11%)	201733 (5.37%)
RIL59	150	1859006	557701800	0.753651	623134 (33.52%)	181203 (4.87%)
RIL60	150	1743690	523107000	0.706901	601104 (34.47%)	173246 (4.97%)
RIL61	150	1681577	504473100	0.68172	569684 (33.88%)	171260 (5.09%)
RIL62	150	1529538	458861400	0.620083	508843 (33.27%)	159590 (5.22%)
RIL63	150	1353348	406004400	0.548655	480559 (35.51%)	151237 (5.59%)
RIL64	150	1724409	517322700	0.699085	606851 (35.19%)	177086 (5.13%)
RIL65	150	1512703	453810900	0.613258	538552 (35.60%)	156126 (5.16%)
RIL66	150	1860925	558277500	0.754429	617155 (33.16%)	197152 (5.30%)
RIL67	150	1827971	548391300	0.741069	649993 (35.56%)	181466 (4.96%)
RIL68	150	1250887	375266100	0.507116	409279 (32.72%)	128949 (5.15%)
RIL69	150	801531	240459300	0.324945	248631 (31.02%)	74576 (4.65%)
RIL70	150	1142907	342872100	0.463341	383340 (33.54%)	137110 (6.00%)
RIL71	150	2003788	601136400	0.812346	756427 (37.75%)	226404 (5.65%)
RIL72	150	1540105	462031500	0.624367	533773 (34.66%)	161994 (5.26%)
RIL73	150	1482569	444770700	3.57534	518626 (34.98%)	156007 (5.26%)
RIL74	150	1547230	464169000	0.627255	518534 (33.51%)	184924 (5.98%)
RIL75	150	1540248	462074400	0.624425	529035 (34.35%)	164904 (5.35%)
RIL76	150	1737836	521350800	0.704528	554525 (31.91%)	176970 (5.09%)
RIL77	150	1497679	449303700	0.607167	515955 (34.45%)	154745 (5.17%)
RIL78	150	1834175	550252500	0.743584	676106 (36.86%)	197310 (5.38%)
RIL79	150	1587135	476140500	0.643433	548541 (34.56%)	168387 (5.30%)
RIL80	150	1758687	527606100	0.712981	625610 (35.57%)	181788 (5.17%)
RIL81	150	1487815	446344500	0.603168	533405 (35.85%)	159050 (5.35%)
RIL82	150	1546828	464048400	0.627092	514732 (33.28%)	175659 (5.68%)
RIL83	150	1479038	443711400	0.59961	502484 (33.97%)	149682 (5.06%)
RIL84	150	1345882	403764600	0.545628	445050 (33.07%)	137325 (5.10%)
RIL85	150	1195185	358555500	0.484534	375153 (31.39%)	121651 (5.09%)
RIL86	150	1672180	501654000	0.677911	606557 (36.27%)	174009 (5.20%)
RIL87	150	1554646	466393800	0.630262	541107 (34.81%)	159316 (5.12%)
RIL88	150	954480	286344000	0.386951	312379 (32.73%)	113760 (5.96%)
RIL89	150	1502832	450849600	0.609256	540281 (35.95%)	159295 (5.30%)
RIL90	150	1368195	410458500	0.554674	434622 (31.77%)	153742 (5.62%)
RIL91	150	527367	158210100	0.213797	182396 (34.59%)	56011 (5.31%)
RIL92	150	898958	269687400	0.364442	305639 (34.00%)	89144 (4.96%)
RIL93	150	1288500	386550000	0.522365	437060 (33.92%)	138861 (5.39%)
RIL94	150	1344436	403330800	0.545042	459299 (34.16%)	138712 (5.16%)
RIL95	150	2128220	638466000	0.862792	704503 (33.10%)	194854 (4.58%)
RIL96	150	2024832	607449600	0.820878	613510 (30.30%)	217714 (5.38%)
RIL97	150	1815517	544655100	0.73602	638883 (35.19%)	194597 (5.36%)
RIL98	150	1373028	411908400	0.556633	477654 (34.79%)	153929 (5.61%)
RIL99	150	1785357	535607100	0.723793	613432 (34.36%)	187361 (5.25%)
RIL100	150	1796168	538850400	0.728176	586815 (32.67%)	176731 (4.92%)
RIL101	150	1871520	561456000	0.758724	592896 (31.68%)	186959 (4.99%)
RIL102	150	1547739	464321700	0.627462	511390 (33.04%)	147804 (4.77%)
RIL103	150	1348206	404461800	0.54657	424792 (31.51%)	129746 (4.81%)
RIL104	150	1344491	403347300	0.545064	396898 (29.52%)	132897 (4.94%)
RIL105	150	1509328	452798400	0.61189	474376 (31.43%)	144300 (4.78%)
RIL106	150	1563154	468946200	0.633711	502782 (32.16%)	142234 (4.55%)
RIL107	150	1350501	405150300	0.5475	459331 (34.01%)	133662 (4.95%)
RIL108	150	1817159	545147700	0.736686	543239 (29.89%)	154523 (4.25%)
RIL109	150	1829884	548965200	0.741845	565192 (30.89%)	164989 (4.51%)
RIL110	150	1567504	470251200	0.635475	444420 (28.35%)	131720 (4.20%)
RIL111	150	1993268	597980400	0.808082	602081 (30.21%)	167939 (4.21%)
RIL112	150	2180275	654082500	0.883895	614028 (28.16%)	199876 (4.58%)
RIL113	150	2658632	797589600	1.07782	842675 (31.70%)	242971 (4.57%)
RIL114	150	2074748	622424400	0.841114	712579 (34.35%)	205449 (4.95%)
RIL115	150	1859713	557913900	0.753938	638067 (34.31%)	184299 (4.96%)
RIL116	150	2612886	783865800	1.05928	762057 (29.17%)	212342 (4.06%)
RIL117	150	1222414	366724200	0.495573	395259 (32.33%)	136815 (5.60%)
RIL118	150	1619990	485997000	0.656753	420742 (25.97%)	141616 (4.37%)
RIL119	150	1312439	393731700	0.53207	381175 (29.04%)	135817 (5.17%)
RIL120	150	1814653	544395900	0.73567	552415 (30.44%)	184729 (5.09%)
RIL121	150	1883926	565177800	0.763754	546011 (28.98%)	171077 (4.54%)
RIL122	150	2055482	616644600	4.95697	703058 (34.20%)	203234 (4.94%)
RIL123	150	1754882	526464600	0.711439	608732 (34.69%)	186521 (5.31%)
RIL124	150	2144317	643295100	0.869318	655475 (30.57%)	193464 (4.51%)
RIL125	150	2112119	633635700	0.856264	597716 (28.30%)	178271 (4.22%)
RIL126	150	2315988	694796400	0.938914	712897 (30.78%)	199271 (4.30%)
RIL127	150	2062494	618748200	0.836146	615808 (29.86%)	171773 (4.16%)
RIL128	150	1852957	555887100	0.751199	562366 (30.35%)	180070 (4.86%)
RIL129	150	2130202	639060600	0.863595	582492 (27.34%)	169701 (3.98%)
RIL130	150	1673038	501911400	0.678259	582766 (34.83%)	173275 (5.18%)
RIL131	150	1758585	527575500	0.71294	594957 (33.83%)	169658 (4.82%)
RIL132	150	2111124	633337200	0.855861	660892 (31.31%)	186808 (4.42%)
RIL133	150	1670631	501189300	0.677283	549753 (32.91%)	168500 (5.04%)
RIL134	150	1932419	579725700	0.783413	537254 (27.80%)	156557 (4.05%)
RIL135	150	1975010	592503000	0.80068	551929 (27.95%)	162394 (4.11%)
RIL136	150	2166196	649858800	0.878188	611026 (28.21%)	194949 (4.50%)
RIL137	150	2695572	808671600	1.0928	832900 (30.90%)	229269 (4.25%)
RIL138	150	2653451	796035300	1.07572	815983 (30.75%)	219110 (4.13%)
RIL139	150	1587435	476230500	0.643555	554778 (34.95%)	159390 (5.02%)
RIL140	150	1070513	321153900	0.433992	263382 (24.60%)	101570 (4.74%)
RIL141	150	1902411	570723300	0.771248	589631 (30.99%)	167614 (4.41%)
RIL142	150	1723532	517059600	0.698729	497615 (28.87%)	151428 (4.39%)
RIL143	150	1718854	515656200	0.696833	507094 (29.50%)	146204 (4.25%)
RIL144	150	1681609	504482700	0.681733	476380 (28.33%)	159721 (4.75%)
RIL145	150	877761	263328300	0.355849	262306 (29.88%)	77231 (4.40%)
RIL146	150	1768892	530667600	0.717118	513998 (29.06%)	156210 (4.42%)
RIL147	150	1920350	576105000	0.77852	669510 (34.86%)	189237 (4.93%)
RIL148	150	2011118	603335400	0.815318	585872 (29.13%)	167493 (4.16%)
RIL149	150	2486927	746078100	1.00821	817775 (32.88%)	212379 (4.27%)
RIL150	150	1772376	531712800	0.718531	503548 (28.41%)	145367 (4.10%)
RIL151	150	2142878	642863400	0.868734	650540 (30.36%)	180101 (4.20%)
RIL152	150	2352733	705819900	0.953811	711994 (30.26%)	217859 (4.63%)
RIL153	150	2358932	707679600	0.956324	746510 (31.65%)	204271 (4.33%)
RIL154	150	2221121	666336300	0.900454	689036 (31.02%)	188617 (4.25%)
RIL155	150	1789853	536955900	0.725616	610140 (34.09%)	167713 (4.69%)
RIL156	150	2369963	710988900	0.960796	746726 (31.51%)	205256 (4.33%)
RIL157	150	1328009	398402700	0.538382	432481 (32.57%)	130390 (4.91%)
RIL158	150	1805120	541536000	0.731805	569120 (31.53%)	161173 (4.46%)
RIL159	150	1377895	413368500	0.558606	438741 (31.84%)	120717 (4.38%)
RIL160	150	1772252	531675600	0.718481	519984 (29.34%)	165048 (4.66%)
RIL161	150	1863862	559158600	0.75562	570275 (30.60%)	159250 (4.27%)
RIL162	150	1907981	572394300	0.773506	613514 (32.16%)	164299 (4.31%)
RIL163	150	2044816	613444800	0.828979	773020 (37.80%)	200497 (4.90%)
RIL164	150	2052104	615631200	0.831934	630823 (30.74%)	177706 (4.33%)
RIL165	150	1673174	501952200	0.678314	563080 (33.65%)	166938 (4.99%)
RIL166	150	1818194	545458200	0.737106	621155 (34.16%)	168447 (4.63%)
RIL167	150	1681207	504362100	0.68157	554671 (32.99%)	157199 (4.68%)
RIL168	150	2103151	630945300	0.852629	657223 (31.25%)	212715 (5.06%)
RIL169	150	1770013	531003900	0.717573	590267 (33.35%)	167415 (4.73%)
RIL170	150	1723679	517103700	0.698789	578495 (33.56%)	166708 (4.84%)
RIL171	150	1632586	489775800	0.661859	579336 (35.49%)	166487 (5.10%)
RIL172	150	1683381	505014300	0.682452	546781 (32.48%)	156956 (4.66%)
RIL173	150	1431583	429474900	0.580371	496680 (34.69%)	144873 (5.06%)
RIL174	150	1898887	569666100	1.89889	607028 (31.97%)	167787 (4.42%)
RIL175	150	1682675	504802500	0.682166	582704 (34.63%)	164288 (4.88%)
RIL176	150	1663234	498970200	0.674284	541059 (32.53%)	165220 (4.97%)
RIL177	150	1764209	529262700	0.71522	592922 (33.61%)	159516 (4.52%)
RIL178	150	1761466	528439800	0.714108	634527 (36.02%)	172443 (4.89%)
RIL179	150	2004601	601380300	0.812676	774040 (38.61%)	209272 (5.22%)
RIL180	150	1837774	551332200	0.745044	644425 (35.07%)	173587 (4.72%)
RIL181	150	1243677	373103100	0.504193	372546 (29.96%)	108761 (4.37%)
RIL182	150	1897519	569255700	0.769264	596783 (31.45%)	165780 (4.37%)
RIL183	150	1893911	568173300	0.767802	597774 (31.56%)	163294 (4.31%)
RIL184	150	1727237	518171100	0.700231	539541 (31.24%)	167627 (4.85%)
RIL185	150	2776551	832965300	1.12563	972757 (35.03%)	231587 (4.17%)
RIL186	150	2163377	649013100	0.877045	634869 (29.35%)	173661 (4.01%)
RIL187	150	1934135	580240500	0.784109	643356 (33.26%)	179316 (4.64%)
RIL188	150	2072282	621684600	0.840114	760383 (36.69%)	190813 (4.60%)
RIL189	150	1322078	396623400	0.535978	440642 (33.33%)	142301 (5.38%)
RIL190	150	1190835	357250500	0.482771	394721 (33.15%)	143948 (6.04%)
RIL191	150	1232290	369687000	0.499577	415269 (33.70%)	137615 (5.58%)
RIL192	150	1212128	363638400	0.491403	400048 (33.00%)	129231 (5.33%)
RIL193	150	1451954	435586200	0.58863	478622 (32.96%)	153134 (5.27%)
RIL194	150	1337885	401365500	0.542386	449059 (33.56%)	136382 (5.10%)
RIL195	150	1223030	366909000	0.495823	396889 (32.45%)	129820 (5.31%)
RIL196	150	1021068	306320400	0.413946	350352 (34.31%)	113742 (5.57%)
RIL197	150	1279522	383856600	0.518725	452154 (35.34%)	139539 (5.45%)
RIL198	150	1309378	392813400	0.530829	428439 (32.72%)	147850 (5.65%)
RIL199	150	1276830	383049000	0.517634	445045 (34.86%)	137851 (5.40%)
RIL200	150	1270028	381008400	0.514876	428137 (33.71%)	134785 (5.31%)
RIL201	150	1503755	451126500	0.60963	506124 (33.66%)	153084 (5.09%)
RIL202	150	1576173	472851900	0.638989	502048 (31.85%)	152896 (4.85%)
RIL203	150	1334838	400451400	0.541151	445449 (33.37%)	143499 (5.38%)
RIL204	150	2250637	675191100	0.91242	504294 (22.41%)	111720 (2.48%)
RIL205	150	1536810	461043000	0.623031	328072 (21.35%)	72476 (2.36%)
RIL206	150	1063288	318986400	0.431063	357323 (33.61%)	129324 (6.08%)
RIL207	150	1661261	498378300	0.673484	582612 (35.07%)	165137 (4.97%)
RIL208	150	1479303	443790900	0.599717	500200 (33.81%)	146372 (4.95%)
RIL209	150	1651272	495381600	0.669435	557063 (33.74%)	161028 (4.88%)
RIL210	150	1060666	318199800	0.43	332308 (31.33%)	118654 (5.59%)
RIL211	150	1379007	413702100	0.559057	477633 (34.64%)	146670 (5.32%)
RIL212	150	2069123	620736900	0.838834	661724 (31.98%)	160235 (3.87%)
RIL213	150	1755081	526524300	0.711519	497157 (28.33%)	120712 (3.44%)
RIL214	150	2500312	750093600	1.01364	923927 (36.95%)	263000 (5.26%)
RIL215	150	848652	254595600	0.344048	266030 (31.35%)	103150 (6.08%)
RIL216	150	1238169	371450700	0.50196	412375 (33.31%)	135535 (5.47%)
RIL217	150	1412855	423856500	0.572779	451699 (31.97%)	140076 (4.96%)
RIL218	150	1349995	404998500	0.547295	458988 (34.00%)	138304 (5.12%)
RIL219	150	6028	1808400	0.00244378	728 (12.08%)	1241 (10.29%)
RIL220	150	1069695	320908500	0.43366	371901 (34.77%)	105888 (4.95%)
RIL221	150	1430416	429124800	0.579898	451886 (31.59%)	120861 (4.22%)
RIL222	150	1677485	503245500	0.680061	494935 (29.50%)	143947 (4.29%)
RIL223	150	1894109	568232700	0.767882	580360 (30.64%)	153538 (4.05%)
RIL224	150	1812801	543840300	0.734919	558558 (30.81%)	140022 (3.86%)
RIL225	150	2176385	652915500	0.882318	636778 (29.26%)	157941 (3.63%)
RIL226	150	1769609	530882700	0.717409	565224 (31.94%)	143472 (4.05%)
RIL227	150	1129343	338802900	0.457842	381687 (33.80%)	118391 (5.24%)
RIL228	150	1079934	323980200	0.437811	368148 (34.09%)	112052 (5.19%)
RIL229	150	1228561	368568300	0.498065	440447 (35.85%)	131050 (5.33%)
RIL230	150	1420841	426252300	0.576017	489789 (34.47%)	162827 (5.73%)
RIL231	150	1418261	425478300	0.574971	490587 (34.59%)	145386 (5.13%)
RIL232	150	1643961	493188300	0.666471	560380 (34.09%)	154878 (4.71%)
RIL233	150	1372408	411722400	0.556382	495595 (36.11%)	148145 (5.40%)
RIL234	150	1186798	356039400	2.86206	417065 (35.14%)	125004 (5.27%)

## Sheet: Supplementary Table 2
Supplementary Table 2: Distribution of SNPs, recombination bins and markers mapped on chickpea pseudomolecules/linkage groups
Pseudomolecules	Number of SNPs identified	Number of bins identified	Number of bins mapped	Length(cM)	Density (no.of bins/cM)
Ca1	12225	223	223	179.85	0.806502
Ca2	4422	112	103	95.9	0.931068
Ca3	2365	188	174	80.44	0.462299
Ca4	18989	281	277	123.6	0.446209
Ca5	954	151	143	119.06	0.832587
Ca6	5759	292	286	196.27	0.686259
Ca7	7158	248	242	108.25	0.447314
Ca8	1351	115	109	70.57	0.647431
Total	53223	1610	1557	973.94	0.657459

## Sheet: Supplementary Table 3
Supplementary Table 3: QTLs identified for all the 17 traits and two drought indices phenotyped over 1-5 locations and 1-5 seasons in India from the RIL population of the ICC 4958 × ICC 1882 cross using high density bin map.
TraitID	TraitName	Year	Locationa	Environmentb	Position	Markers flanked	LOD	PVE (%)#
Root traits
Root length density (RLD, cm cm-3)	RLD	2007	PAT	CC	45	bin_4_13239546 - bin_4_13378761	5.2266	10.3582
Root surface area (RSA, cm2)	RSA	2007	PAT	CC	1	bin_8_16021376 - bin_8_16020537	3.7048	7.4009
Root Volume (RV, cm3)	RV	2007	PAT	CC	1	bin_8_16021376 - bin_8_16020537	3.5692	7.137
R-T ratio (RTR, %)	RTR	2007	PAT	CC	46	bin_4_13393647 - bin_4_13547009	10.5729	20.087
	RTR	2005	PAT	CC	46	bin_4_13393647 - bin_4_13547009	5.8854	11.8202
Morphological traits
Shoot dry weight (SDW, g)	SDW	2007	PAT	RF	46	bin_4_13393647 - bin_4_13547009	13.7824	25.2173
Plant height (PHT, cm)	PHT	2009	HIR	RF	45	bin_4_13239546 - bin_4_13378761	24.3412	41.7625
	PHT	2009	PAT	RF	45	bin_4_13239546 - bin_4_13378761	21.9689	36.677
	PHT	2009	PAT	IR	45	bin_4_13239546 - bin_4_13378761	15.1731	28.449
	PHT	2008	PAT	RF	45	bin_4_13239546 - bin_4_13378761	13.9897	24.8287
	PHT	2009	HIR	IR	45	bin_4_13239546 - bin_4_13378761	11.7294	21.6197
	PHT	2008	NDL	RF	45	bin_4_13239546 - bin_4_13378761	10.1651	19.0295
	PHT	2007	PAT	RF	45	bin_4_13239546 - bin_4_13378761	9.0152	17.9569
	PHT	2008	PAT	RF	52	bin_8_3018346 - bin_8_3013230	8.2346	15.7348
	PHT	2009	NDL	RF	45	bin_4_13239546 - bin_4_13378761	7.8118	14.9667
	PHT	2006	PAT	RF	46	bin_8_6034209 - bin_8_5984553	6.7752	14.2745
	PHT	2009	PAT	RF	7	bin_6_3613490 - bin_6_3632957	6.4321	12.5494
	PHT	2005	PAT	RF	8	bin_6_3677353 - bin_6_3683132	5.7839	11.3367
	PHT	2007	PAT	RF	21	bin_6_6943324 - bin_6_6999653	4.6549	10.5756
	PHT	2009	HIR	RF	24	bin_6_6943324 - bin_6_6999653	4.5333	9.8508
	PHT	2009	PAT	RF	49	bin_8_3992475 - bin_8_3962288	4.6849	9.2823
	PHT	2005	PAT	RF	42	bin_4_12586721 - bin_4_12650792	4.4032	8.7861
	PHT	2006	PAT	RF	46	bin_4_13393647 - bin_4_13547009	4.0969	8.1564
	PHT	2009	DUG	IR	37	bin_4_11210420 - bin_4_11690035	4.0291	8.1031
	PHT	2008	NDL	RF	8	bin_6_3677353 - bin_6_3683132	3.9628	7.911
	PHT	2007	PAT	RF	41	bin_8_6034209 - bin_8_5984553	3.1913	7.8266
	PHT	2009	NDL	RF	48	bin_8_4015752 - bin_8_3992475	3.5619	7.3537
	PHT	2009	HIR	IR	21	bin_6_6943324 - bin_6_6999653	3.2948	6.9353
	PHT	2006	PAT	RF	28	bin_6_7491206 - bin_6_7526573	3.2424	6.5056
	PHT	2009	PAT	RF	99	bin_4_45192563 - bin_4_45238182	3.929	5.5291
	PHT	2009	PAT	IR	80	bin_4_40000893 - bin_4_40023390	3.3272	5.3574
	PHT	2008	PAT	RF	123	bin_4_48635948 - bin_4_48732122	3.0269	4.7502
Primary branches (PBS)	PBS	2006	PAT	RF	47	bin_8_6034209 - bin_8_5984553	5.701	11.2707
	PBS	2005	PAT	RF	37	bin_8_6167474 - bin_8_6034209	3.9114	7.8249
	PBS	2006	PAT	RF	102	bin_1_1824635 - bin_1_1821759	3.4632	6.9666
	PBS	2007	PAT	RF	89	bin_7_4537517 - bin_7_4519483	3.2128	6.6876
Secondry branches (SBS)	SBS	2007	PAT	RF	46	bin_4_13393647 - bin_4_13547009	4.1841	8.6335
	SBS	2006	PAT	RF	93	bin_1_4992190 - bin_1_4870121	3.8464	7.6825
	SBS	2006	PAT	RF	52	bin_8_3018346 - bin_8_3013230	3.378	6.7857
Phenological traits
Days to 50% flowering (DF)	DF	2009	HIR	RF	46	bin_8_6034209 - bin_8_5984553	27.6591	48.5313
	DF	2009	HIR	IR	47	bin_8_6034209 - bin_8_5984553	28.1917	44.7555
	DF	2006	PAT	RF	136	bin_1_1216139 - bin_1_45888678	3.1227	38.4431
	DF	2009	PAT	IR	47	bin_8_6034209 - bin_8_5984553	22.994	38.4378
	DF	2005	PAT	RF	46	bin_8_6034209 - bin_8_5984553	17.8784	36.7153
	DF	2009	PAT	RF	47	bin_8_6034209 - bin_8_5984553	21.302	36.0013
	DF	2007	PAT	RF	47	bin_8_6034209 - bin_8_5984553	20.0938	34.7075
	DF	2006	PAT	RF	47	bin_8_6034209 - bin_8_5984553	19.8359	34.0528
	DF	2009	DUG	RF	47	bin_8_6034209 - bin_8_5984553	18.3751	32.0594
	DF	2009	NDL	RF	47	bin_8_6034209 - bin_8_5984553	17.8931	31.2025
	DF	2008	PAT	RF	46	bin_8_6034209 - bin_8_5984553	15.0311	29.7374
	DF	2009	NDL	IR	47	bin_8_6034209 - bin_8_5984553	8.9758	17.1817
	DF	2008	NDL	RF	47	bin_8_6034209 - bin_8_5984553	8.3564	16.0626
	DF	2009	SEH	RF	47	bin_8_6034209 - bin_8_5984553	7.0434	13.7669
	DF	2008	NDL	RF	65	bin_5_45473300 - bin_5_45530795	3.8029	8.6973
	DF	2009	HIR	IR	66	bin_5_45473300 - bin_5_45530795	3.6977	8.6868
	DF	2009	HIR	RF	67	bin_5_45473300 - bin_5_45530795	3.5882	8.6616
	DF	2009	PAT	RF	69	bin_5_45473300 - bin_5_45530795	3.4091	8.1232
	DF	2005	PAT	RF	70	bin_5_45473300 - bin_5_45530795	3.54	8.0553
	DF	2006	PAT	RF	65	bin_5_45473300 - bin_5_45530795	3.2437	7.6498
	DF	2007	PAT	RF	56	bin_5_42079654 - bin_5_42142721	3.3221	6.6619
	DF	2008	SEH	RF	50	bin_8_3992475 - bin_8_3962288	3.089	6.3721
	DF	2005	PAT	RF	19	bin_6_5555667 - bin_6_6943324	3.1075	6.2817
Days to maturity (DM)	DM	2009	HIR	RF	41	bin_7_12870961 - bin_7_12856579	19.5279	45.3752
	DM	2009	PAT	RF	47	bin_8_6034209 - bin_8_5984553	21.3689	36.1102
	DM	2009	NDL	RF	47	bin_8_6034209 - bin_8_5984553	20.6648	35.089
	DM	2009	DUG	RF	47	bin_8_6034209 - bin_8_5984553	17.9681	31.4726
	DM	2008	PAT	RF	46	bin_8_6034209 - bin_8_5984553	12.2605	24.7911
	DM	2009	HIR	RF	48	bin_8_4015752 - bin_8_3992475	11.14	21.3297
	DM	2009	HIR	IR	48	bin_8_4015752 - bin_8_3992475	10.604	20.1697
	DM	2009	PAT	IR	48	bin_8_4015752 - bin_8_3992475	10.4049	19.6136
	DM	2008	NDL	RF	48	bin_8_4015752 - bin_8_3992475	9.1368	17.5411
	DM	2009	DUG	IR	47	bin_8_6034209 - bin_8_5984553	8.5973	16.4698
	DM	2009	SEH	RF	46	bin_8_6034209 - bin_8_5984553	7.1827	15.3751
	DM	2008	SEH	RF	45	bin_4_13239546 - bin_4_13378761	7.742	14.8977
	DM	2006	PAT	RF	46	bin_8_6034209 - bin_8_5984553	6.9933	14.5086
	DM	2007	PAT	RF	47	bin_8_6034209 - bin_8_5984553	6.0829	11.931
	DM	2008	PAT	RF	68	bin_5_45473300 - bin_5_45530795	4.2725	10.5055
	DM	2005	PAT	RF	48	bin_8_4015752 - bin_8_3992475	5.0805	10.1381
	DM	2009	PAT	IR	8	bin_6_3677353 - bin_6_3683132	3.9894	7.957
	DM	2009	SEH	RF	77	bin_2_30506636 - bin_2_30527477	3.6669	7.4079
	DM	2009	HIR	IR	20	bin_6_6943324 - bin_6_6999653	3.5091	7.4008
	DM	2009	DUG	RF	68	bin_5_45473300 - bin_5_45530795	3.0367	7.3564
	DM	2008	PAT	RF	43	bin_7_12389184 - bin_7_12378886	3.5998	7.341
	DM	2009	DUG	IR	71	bin_5_45473300 - bin_5_45530795	3.2527	6.8104
	DM	2009	HIR	RF	30	bin_6_8283807 - bin_6_8299950	3.2084	6.5213
	DM	2008	SEH	RF	118	bin_5_30232785 - bin_5_30210335	3.1999	6.4433
	DM	2009	DUG	IR	0	bin_7_29276309 - bin_7_29967944	3.0077	6.048
Yield related traits
Pods/plant (POD)	POD	2009	PAT	RF	45	bin_4_13239546 - bin_4_13378761	9.8179	16.6583
	POD	2007	PAT	RF	50	bin_4_15082304 - bin_4_15250027	5.911	11.9564
Seeds/pod (SPD)	SPD	2007	PAT	RF	11	bin_5_20457969 - bin_5_7323627	3.1689	6.661
	SPD	2006	PAT	RF	27	bin_8_8297568 - bin_8_8296790	3.0017	6.037
100-seed weight (100SDW, g)	100SDW	2009	DUG	RF	45	bin_4_13239546 - bin_4_13378761	43.5594	59.8316
	100SDW	2009	HIR	RF	45	bin_4_13239546 - bin_4_13378761	39.2028	55.9864
	100SDW	2009	HIR	IR	45	bin_4_13239546 - bin_4_13378761	35.7345	52.7412
	100SDW	2008	PAT	RF	45	bin_4_13239546 - bin_4_13378761	34.6367	51.4113
	100SDW	2009	NDL	RF	45	bin_4_13239546 - bin_4_13378761	33.9301	50.886
	100SDW	2009	PAT	IR	45	bin_4_13239546 - bin_4_13378761	33.211	50.1569
	100SDW	2009	NDL	IR	45	bin_4_13239546 - bin_4_13378761	32.471	49.3394
	100SDW	2009	DUG	IR	45	bin_4_13239546 - bin_4_13378761	27.2956	43.6807
	100SDW	2007	PAT	RF	45	bin_4_13239546 - bin_4_13378761	22.9626	36.9063
	100SDW	2008	NDL	RF	46	bin_4_13393647 - bin_4_13547009	18.3057	31.6591
	100SDW	2006	PAT	RF	45	bin_4_13239546 - bin_4_13378761	16.2008	28.5497
	100SDW	2005	PAT	RF	45	bin_4_13239546 - bin_4_13378761	15.7451	27.9565
	100SDW	2009	PAT	IR	107	bin_1_1202614 - bin_1_1195249	9.1332	17.3423
	100SDW	2009	PAT	RF	106	bin_1_1244015 - bin_1_1229294	7.1069	13.7145
	100SDW	2008	PAT	RF	107	bin_1_1202614 - bin_1_1195249	6.7042	12.9782
	100SDW	2009	HIR	IR	107	bin_1_1202614 - bin_1_1195249	6.0157	11.8867
	100SDW	2005	PAT	RF	107	bin_1_1202614 - bin_1_1195249	5.4696	10.7824
	100SDW	2009	HIR	RF	107	bin_1_1202614 - bin_1_1195249	4.9101	9.8079
	100SDW	2009	PAT	IR	78	bin_1_7476098 - bin_1_7412354	3.9975	7.0978
	100SDW	2009	NDL	IR	107	bin_1_1202614 - bin_1_1195249	3.4474	6.9611
	100SDW	2009	NDL	RF	107	bin_1_1202614 - bin_1_1195249	3.3853	6.8475
Biomass (BM, g)	BM	2009	PAT	RF	58	bin_1_45827489 - bin_1_39391172	4.0874	8.3244
	BM	2009	DUG	RF	44	bin_4_13048918 - bin_4_13097584	3.8961	7.8489
	BM	2009	PAT	IR	99	bin_7_3102566 - bin_7_3050024	3.6469	7.3319
Harvest index (HI, %)	HI	2009	PAT	IR	47	bin_8_6034209 - bin_8_5984553	8.0083	15.4219
	HI	2009	HIR	IR	19	bin_6_5555667 - bin_6_6943324	6.1659	12.1406
	HI	2009	PAT	RF	43	bin_4_12935549 - bin_4_12982420	5.5165	10.8141
	HI	2008	PAT	RF	49	bin_8_3992475 - bin_8_3962288	4.6356	9.192
	HI	2009	PAT	RF	47	bin_8_6034209 - bin_8_5984553	4.1156	8.2748
	HI	2009	PAT	IR	4	bin_6_2804634 - bin_6_2917216	3.3175	6.706
	HI	2008	SEH	RF	51	bin_8_3962288 - bin_8_3135881	3.1808	6.4571
	HI	2009	PAT	IR	11	bin_7_31651413 - bin_7_31652416	3.1564	6.4344
Yield (YLD, g)	YLDG	2007	PAT	RF	110	bin_4_47375605 - bin_4_47453959	4.3628	8.7361
	YLDG	2009	DUG	RF	45	bin_7_12083724 - bin_7_11984393	3.5273	7.0861
	YLDG	2009	SEH	IR	19	bin_3_35078988 - bin_3_35056553	3.1784	6.3808
Transpiration related traits
Delta carbon ratio (δ13C)	DC	2008	DUG	RF	45	bin_4_13239546 - bin_4_13378761	6.1134	11.904
	DC	2008	PAT	RF	2	bin_4_1710658 - bin_4_1713134	4.4351	8.362
	DC	2008	DUG	RF	86	bin_4_42549627 - bin_4_43207105	3.3299	6.3207
Drought indices
Drought tolerance indices (DTI)	DTI	2009	NAN	RF	46	bin_8_6034209 - bin_8_5984553	3.404	7.3816
	DTI	2009	PAT	RF	92	bin_7_4171826 - bin_7_4156233	3.9169	7.3336
	DTI	2009	PAT	RF	63	bin_1_22810338 - bin_1_22349608	3.6936	6.8669
	DTI	2009	PAT	RF	16	bin_7_32532047 - bin_7_32710042	3.2579	6.046
Drought susceptibility indices (DSI)	DSI	2009	NAN	RF	47	bin_8_6034209 - bin_8_5984553	4.312	8.6359
Note
aPAT - Patancheru; NDL - Nandyal; sehore - Sehore; DUG - Durgapura; HIR - Hiriyur
bRF - Rainfed; IR - Irrigated; CC - Cylider culture
# phenotypic variation explained
Major QTLs are shown in geen colour

## Sheet: Supplementary Table 4
Supplementary Table 4: Distribution of number of QTLs identified for 17 traits and two drought indices from the RIL population of ICC 4958 × ICC 1882 cross using high density bin map on chickpea genome.
Traits	CaLG01	CaLG02	CaLG03	CaLG04	CaLG05	CaLG06	CaLG07	CaLG08	Total
Root length density (RLD, cm cm-3)				1 (1)					1 (1)
Root surface area (RSA, cm2)								1	1
Root Volume (RV, cm3)								1	1
R-T ratio (RTR, %)				2 (2)					2 (2)
Shoot dry weight (SDW, g)				1 (1)					1 (1)
Plant height (PHT, cm)				14 (8)		7 (3)		5 (2)	26 (13)
Primary branches (PBS)	1						1	2 (1)	4 (1)
Secondry branches (SBS)	1			1				1	3
Days to 50% flowering (DF)	1 (1)				7	1		14 (13)	23 (14)
Days to maturity (DM)		1		1 (1)	4 (1)	3	3 (1)	14 (13)	25 (16)
Pods/plant (POD)				2 (2)					2 (2)
Seeds/pod (SPD)					1			1	2
100-seed weight (100SDW, g)	9 (5)			12 (12)					21 (17)
Biomass (BM, g)	1			1			1		3
Harvest index (HI, %)				1 (1)		2 (1)	1	4 (1)	8 (3)
Yield (YLD, g)			1	1			1		3
Delta carbon ratio (δ13C)				3 (1)					3 (1)
Drought tolerance indices (DTI)	1						2	1	4
Drought susceptibility indices (DSI)								1	1
Total	14 (6)	1	1	40 (29)	12 (1)	13 (4)	9 (1)	44 (30)	134 (71)
Note: Numbers in bracket represent major QTLs

## Sheet: Supplementary Table 5
Supplementary Table 5: Results of GWAS carried out using SNPs from Ca4 and phenotypic data for 17 traits and two drought indices collected over 1-5 locations and 1-5 seasons in chickpea. The number of Marker trait associations after applying bonferroni correction along with subsequent RMIP analysis are represented.
Traits	Seasons	Locations	Conditions	No.of MTAs	RMIP_summary_counta	RMIP_summary_count (>5)	RMIP_summary_count(>10)	proportion of significance
100SDW	5	PAT		15	25693	654	642	0.0254544
	6	PAT		52	65605	711	709	0.0108376
	7	PAT		56	157	3	3	0.0191083
	8	NDL		21	62191	667	663	0.010725
	8	PAT		21	67812	694	690	0.0102342
	8	SEH		32	72918	1283	1048	0.0175951
	9	DUG	IR	4	70578	877	741	0.012426
	9	DUG	RF	17	71656	734	710	0.0102434
	9	HIR	IR	25	72622	888	751	0.0122277
	9	HIR	RF	27	75061	999	872	0.0133092
	9	NDL	IR	34	90462	1375	1359	0.0151998
	9	NDL	RF	41	81821	1363	1299	0.0166583
	9	PAT	IR	24	76074	1149	945	0.0151037
	9	PAT	RF	23	66317	687	677	0.0103593
	9	SEH	IR	6	12	0	0	0
	9	SEH	RF	60	266	5	0	0.018797
BM	5	PAT		12	0	0	0	0
	7	PAT		29	0	0	0	0
	8	DUG		42	0	0	0	0
	9	DUG	RF	17	519	0	0	0
	9	PAT	IR	46	0	0	0	0
	9	PAT	RF	22	3	0	0	0
	9	SEH	IR	17	0	0	0	0
	9	SEH	RF	41	0	0	0	0
DC	8	DUG		79	0	0	0	0
	8	PAT		41	6	2	0	0.333333
	8	SEH		22	0	0	0	0
DF	5	PAT		42	0	0	0	0
	6	PAT		30	0	0	0	0
	7	PAT		29	0	0	0	0
	8	NDL		6	0	0	0	0
	8	PAT		21	0	0	0	0
	8	SEH		28	0	0	0	0
	9	DUG	IR	45	0	0	0	0
	9	DUG	RF	25	0	0	0	0
	9	HIR	IR	19	0	0	0	0
	9	HIR	RF	32	0	0	0	0
	9	NDL	IR	25	0	0	0	0
	9	NDL	RF	43	0	0	0	0
	9	PAT	IR	13	0	0	0	0
	9	PAT	RF	18	0	0	0	0
	9	SEH	IR	18	0	0	0	0
	9	SEH	RF	29	31	0	0	0
DM	5	PAT		39	0	0	0	0
	6	PAT		33	0	0	0	0
	7	PAT		33	32	6	6	0.1875
	8	NDL		11	0	0	0	0
	8	PAT		22	0	0	0	0
	8	SEH		23	0	0	0	0
	9	DUG	IR	18	0	0	0	0
	9	DUG	RF	7	0	0	0	0
	9	HIR	IR	21	0	0	0	0
	9	HIR	RF	32	0	0	0	0
	9	NDL	IR	32	0	0	0	0
	9	NDL	RF	24	0	0	0	0
	9	PAT	IR	18	0	0	0	0
	9	PAT	RF	19	0	0	0	0
	9	SEH	IR	21	0	0	0	0
	9	SEH	RF	25	0	0	0	0
DSI	2009	DUG		29	0	0	0	0
	2009	HIR		33	1	1	1	1
	2009	NAN		37	0	0	0	0
	2009	PAT		30	0	0	0	0
	2009	SEH		25	0	0	0	0
DTI	2009	DUG		57	7	2	0	0.285714
	2009	HIR		12	585	285	64	0.487179
	2009	NAN		14	0	0	0	0
	2009	PAT		16	1	0	0	0
	2009	SEH		37	0	0	0	0
HI	5	PAT		22	11	6	6	0.545455
	6	PAT		26	1	0	0	0
	7	PAT		59	12	3	2	0.25
	8	DUG		29	0	0	0	0
	8	NDL		14	0	0	0	0
	8	PAT		24	0	0	0	0
	8	SEH		43	0	0	0	0
	9	DUG	IR	12	0	0	0	0
	9	DUG	RF	12	15	0	0	0
	9	HIR	IR	18	0	0	0	0
	9	HIR	RF	9	0	0	0	0
	9	NDL	IR	18	0	0	0	0
	9	NDL	RF	10	0	0	0	0
	9	PAT	IR	20	0	0	0	0
	9	PAT	RF	35	20	0	0	0
	9	SEH	IR	16	0	0	0	0
	9	SEH	RF	22	2	0	0	0
PBS	5	PAT		31	0	0	0	0
	6	PAT		7	0	0	0	0
	7	PAT		54	0	0	0	0
PHT	5	PAT		25	10	0	0	0
	6	PAT		15	0	0	0	0
	7	PAT		8	616	58	18	0.0941558
	8	DUG		30	276	4	0	0.0144928
	8	NDL		34	726	452	172	0.62259
	8	PAT		21	661	577	458	0.87292
	8	SEH		40	36	0	0	0
	9	DUG	IR	30	0	0	0	0
	9	DUG	RF	43	181	0	0	0
	9	HIR	IR	19	1336	698	680	0.522455
	9	HIR	RF	5	1389	1048	739	0.7545
	9	NDL	IR	23	0	0	0	0
	9	NDL	RF	20	2	0	0	0
	9	PAT	IR	25	1247	665	662	0.53328
	9	PAT	RF	32	1400	1290	1212	0.921429
	9	SEH	IR	17	0	0	0	0
	9	SEH	RF	34	0	0	0	0
POD	5	PAT		39	0	0	0	0
	6	PAT		39	577	91	24	0.157712
	7	PAT		17	172	8	1	0.0465116
	9	PAT	IR	19	652	645	637	0.989264
	9	PAT	RF	28	622	518	435	0.832797
RDW	5	PAT		3	0	0	0	0
	7	PAT		19	0	0	0	0
RLD	5	PAT		22	0	0	0	0
	7	PAT		28	0	0	0	0
RSA	5	PAT		10	0	0	0	0
	7	PAT		13	0	0	0	0
RTR	5	PAT		17	0	0	0	0
	7	PAT		18	1388	39	20	0.028098
SBS	5	PAT		19	0	0	0	0
	6	PAT		22	0	0	0	0
	7	PAT		29	0	0	0	0
SDW	5	PAT		14	69	0	0	0
	7	PAT		28	1392	787	696	0.565374
SPD	5	PAT		6	2	1	0	0.5
	6	PAT		12	4	3	2	0.75
	7	PAT		54	3	3	3	1
	9	PAT	IR	98	13	11	10	0.846154
	9	PAT	RF	54	836	717	607	0.857656
YLDG	5	PAT		14	0	0	0	0
	7	PAT		17	57	2	0	0.0350877
	8	DUG		15	0	0	0	0
	9	DUG	IR	23	0	0	0	0
	9	DUG	RF	18	0	0	0	0
	9	PAT	IR	15	0	0	0	0
	9	PAT	RF	13	0	0	0	0
	9	SEH	IR	13	0	0	0	0
	9	SEH	RF	19	0	0	0	0
a = Number of times of the 100 simulation runs are the SNPs significant

## Sheet: Supplementary Table 6
Supplementary Table 6:Summary of gene enrichment analysis using PICARA
						100SDW_05_PAT		100SDW_06_PAT		100SDW_08_NDL		100SDW_08_SEH		100SDW_09_NDL_IR		100SDW_08_NDL_RF		100SDW_09_PAT_IR		BM_09_PAT_RF		DTI_2009_DUG		DTI_2009_HIR		PHT_05_PAT		PHT_07_PAT		PHT_08_DUG		PHT_08_NDL		PHT_08_PAT		PHT_09_HIR_IR		PHT_09_HIR_RF		PHT_09_NDL_RF		PHT_09_PAT_IR		PHT_09_PAT_RF		POD_06_PAT		POD_07_PAT
Pseudomolecule	Gene ID	Start position (bp)	End position (bp)	Window size (bp)	SNP count	GWAS count	LOD	GWAS count	LOD	GWAS count	LOD	GWAS count	LOD	GWAS count	LOD	GWAS count	LOD	GWAS count	LOD	GWAS count	LOD	GWAS count	LOD	GWAS count	LOD	GWAS count	LOD	GWAS count	LOD	GWAS count	LOD	GWAS count	LOD	GWAS count	LOD	GWAS count	LOD	GWAS count	LOD	GWAS count	LOD	GWAS count	LOD	GWAS count	LOD	GWAS count	LOD	GWAS count	LOD
Ca4	Ca_04539	13163615	13169010	32163	9	2	3.11659	7	19.1509	0	0	0	0	1	0.401613	1	0.437426	1	0.567142	0	0	1	5.70484	6	16.2677	0	0	9	30.5888	0	0	5	11.2865	2	3.05614	5	8.06032	2	1.48883	0	0	2	1.72073	1	0	0	0	0	0
Ca4	Ca_04540	13170117	13170970	44374	10	2	2.89334	5	10.7019	0	0	0	0	1	0.296195	1	0.332009	1	0.461725	0	0	1	5.59943	5	11.7147	0	0	10	33.9954	0	0	5	10.5931	2	2.83288	7	13.273	2	1.03243	0	0	2	1.49747	1	0	0	0	0	0
Ca4	Ca_04541	13174414	13176810	44374	10	2	2.89334	4	7.63499	0	0	1	0.835006	1	0.296195	1	0.332009	1	0.461725	0	0	1	5.59943	6	15.3511	0	0	10	33.9954	0	0	5	10.5931	2	2.83288	7	13.273	2	1.03243	0	0	2	1.49747	1	0	0	0	0	0
Ca4	Ca_04542	13179414	13182897	44374	10	3	5.26493	6	14.1348	0	0	1	0.835006	1	0.296195	1	0.332009	1	0.461725	0	0	1	5.59943	5	11.7147	0	0	10	33.9954	0	0	5	10.5931	2	2.83288	5	7.36689	2	1.03243	0	0	1	0.349052	1	0	0	0	0	0
Ca4	Ca_04543	13197833	13201109	44374	10	1	1.04661	4	7.63499	0	0	1	0.835006	1	0.296195	1	0.332009	1	0.461725	0	0	1	5.59943	5	11.7147	0	0	10	33.9954	0	0	5	10.5931	2	2.83288	4	4.96833	2	1.03243	0	0	2	1.49747	1	0	0	0	0	0
Ca4	Ca_04544	13203570	13204670	176689	20	4	4.56566	6	8.66646	0	-0.318016	1	0	1	0	1	0	1	0	0	0	1	4.90575	6	10.1298	0	0	16	45.9799	0	0	6	8.78286	2	1.06872	5	3.66327	2	0.284644	0	0	2	0.400638	1	0	0	0	0	0
Ca4	Ca_04545	13222797	13228230	NA/ALL	1971	3	-57.1639	7	-54.0595	0	-71.4021	1	-79.8639	1	-123.486	1	-118.097	1	-108.406	0	0	1	0.206289	7	30.7543	1	-0.150563	21	-25.3819	0	0	6	-51.2903	2	62.3808	5	-106.636	1	-144.874	0	0	2	109.733	1	-151.186	0	-25.2735	0	3.00507
Ca4	Ca_04546	13238649	13241556	NA/ALL	1971	3	-57.1639	7	-54.0595	0	-71.4021	1	-79.8639	1	-123.486	1	-118.097	1	-108.406	0	0	1	0.206289	5	35.4996	0	0	20	-24.1632	0	0	7	-48.7693	1	66.0664	5	-106.636	2	-144.874	0	0	2	109.733	0	-156.363	0	-25.2735	0	3.00507
Ca4	Ca_04561	13396782	13397888	136260	13	3	-4.39594	6	-12.0332	0	0	0	0	1	0	1	0.0694744	1	0.199192	0	0	0	0	2	2.53529	0	0	0	0	0	0	4	6.32217	0	0	6	8.02922	2	0.744576	0	0	2	0.947084	1	0	0	0	0	0
Ca4	Ca_04562	13410312	13411043	136260	13	2	-2.34296	6	-12.0332	0	0	0	0	1	0	1	0.0694744	1	0.199192	0	0	0	0	1	0.880169	0	0	0	0	0	0	4	6.32217	0	0	4	3.74247	2	0.744576	0	0	2	0.947084	1	0	0	0	0	0
Ca4	Ca_04563	13414330	13415850	136260	13	0	0	5	-9.07039	0	0	0	0	1	0	1	0.0694744	1	0.199192	0	0	0	0	1	0.880169	0	0	0	0	0	0	1	0.656513	0	0	5	5.73539	2	0.744576	0	0	2	0.947084	1	0	0	0	0	0
Ca4	Ca_04564	13420617	13421717	175666	14	0	0	5	-8.02423	0	0	0	0	1	0	1	0	1	0	0	0	0	0	1	0.806007	0	0	0	0	0	0	0	0	0	0	5	5.35491	2	0.664476	0	0	2	0.79282	1	0	0	0	0	0
Ca4	Ca_04565	13425171	13427218	175666	14	0	0	5	-8.02423	0	0	0	0	2	0.727572	1	0	1	0	0	0	0	0	0	0	0	0	0	0	0	0	0	0	0	0	5	5.35491	2	0.664476	0	0	2	0.79282	1	0	0	0	0	0
Ca4	Ca_04566	13439987	13445918	175666	14	0	0	6	-10.8692	0	0	0	0	1	0	1	0	1	0	0	0	0	0	0	0	0	0	0	0	0	0	0	0	0	0	5	5.35491	2	0.664476	0	0	2	0.79282	1	0	0	0	0	0
Ca4	Ca_04567	13462746	13465123	175666	14	1	-0.709917	5	-8.02423	0	0	0	0	1	0	1	0	1	0	0	0	0	0	1	0.806007	0	0	0	0	0	0	1	0.58235	0	0	5	5.35491	2	0.664476	0	0	2	0.79282	1	0	0	0	0	0
Ca4	Ca_04568	13483163	13487118	195679	15	1	-0.64087	3	-3.07825	0	0.605971	0	0.429265	1	0	1	0	1	0	0	0	0	0	2	2.23782	0	0	1	0.683632	0	0	2	1.79018	2	1.98504	5	5.01821	2	0.590311	0	0	2	0.706303	1	0	0	0	0	0
Ca4	Ca_04569	13501415	13504558	195679	15	0	0	2	-1.29861	1	0	1	0	1	0	1	0	1	0	0	0	0	0	2	2.23782	0	0	1	0.683632	0	0	2	1.79018	2	1.98504	3	1.7449	2	0.590311	0	0	2	0.706303	1	0	0	0	0	0
Ca4	Ca_04570	13538974	13541106	477873	485	1	-11.6681	2	-11.2162	0	-15.2326	1	-15.199	2	-22.2738	1	-23.961	1	-21.7363	1	2.53995	0	0	1	7.98477	0	0	6	-7.45683	0	0	4	6.89131	1	-12.1973	3	-19.4697	2	-27.0233	0	0	2	-20.1861	1	-31.3219	5	-4.12356	0	0
Ca4	Ca_04571	13544867	13545911	282194	471	1	-11.2715	1	-12.9969	0	-14.7397	1	-14.7092	1	-24.0535	1	-23.4396	1	-20.7416	1	2.57	0	0	1	7.80303	0	0	6	-7.30552	0	0	6	3.72803	2	-9.50402	5	-14.1546	2	-25.9755	0	0	3	-17.301	1	-30.262	5	-4.03278	0	0
Ca4	Ca_04609	13858628	13860496	106824	201	1	-3.14424	2	-2.39061	0	-5.33299	1	-4.39908	1	-8.23929	1	-7.42893	1	-6.64795	0	0	0	0	1	1.92493	0	0	0	-1.92184	0	0	3	1.14353	0	-5.29082	5	-1.6711	2	-7.88196	0	0	2	-5.36279	1	-10.5067	1	0	0	0
Ca4	Ca_04610	13863899	13868866	217009	205	0	-5.22989	1	-3.88318	0	-5.47456	0	-6.71696	2	-6.34512	2	-6.12937	1	-7.2185	0	0	0	0	1	1.96508	0	0	0	-1.94176	0	0	0	-5.70979	2	-2.08196	6	-1.41271	2	-8.06681	0	0	2	-5.46445	1	-10.7751	1	0	0	0
Ca4	Ca_04611	13871780	13873147	216434	202	0	-5.13933	0	-5.86771	0	-5.36864	0	-6.61104	2	-6.25362	1	-8.02353	1	-6.6786	0	0	0	0	1	1.93504	0	0	0	-1.92685	0	0	2	2.13956	1	-3.32146	6	-0.760683	2	-7.92852	0	0	2	-5.3884	1	-10.5744	1	0	0	0
Ca4	Ca_04612	13876898	13889042	216434	202	0	-5.13933	0	-5.86771	0	-5.36864	0	-6.61104	1	-8.27514	1	-8.02353	1	-6.6786	0	0	0	0	1	1.93504	0	0	0	-1.92685	0	0	2	2.13956	1	-3.32146	6	-0.760683	2	-7.92852	0	0	2	-5.3884	1	-10.5744	1	0	0	0
Ca4	Ca_04613	13901050	13902729	216434	202	0	-5.13933	0	-5.86771	0	-5.36864	0	-6.61104	2	-6.25362	1	-8.02353	0	-9.2334	0	0	0	0	2	0.761411	0	0	0	-1.92685	0	0	1	3.53726	1	-3.32146	6	-0.760683	2	-7.92852	0	0	2	-5.3884	1	-10.5744	1	0	0	0
Ca4	Ca_04614	13922842	13923618	NA/ALL	2000	0	-69.3967	0	-77.9241	0	-72.5544	0	-85.7767	2	-120.992	1	-119.982	0	-115.106	0	0	0	0	2	-44.6088	0	0	0	-19.3319	0	0	3	-61.175	1	-67.2034	6	-105.171	3	-138.791	0	0	2	-111.577	1	-153.656	0	-27.354	0	-3.02141
Ca4	Ca_04615	13925582	13929487	NA/ALL	2000	0	-69.3967	0	-77.9241	0	-72.5544	0	-85.7767	1	-125.42	1	-119.982	1	-110.151	0	0	0	0	2	-44.6088	0	0	0	-19.3319	0	0	3	-61.175	1	-67.2034	5	-108.516	1	-147.367	0	0	2	-111.577	1	-153.656	0	-27.354	0	-3.02141
Ca4	Ca_04616	13934096	13944034	NA/ALL	2000	0	-69.3967	0	-77.9241	0	-72.5544	0	-85.7767	1	-125.42	1	-119.982	1	-110.151	0	0	0	0	2	-44.6088	0	0	0	-19.3319	0	0	3	-61.175	2	-63.5014	5	-108.516	1	-147.367	0	0	3	-107.609	1	-153.656	0	-27.354	0	-3.02141
Ca4	Ca_04617	13950374	13953211	NA/ALL	2001	0	-69.4303	0	-77.9652	0	-72.5937	0	-85.8172	1	-125.464	1	-120.024	1	-110.193	0	0	0	0	2	-44.6246	0	0	0	-19.3353	0	0	2	-64.5936	1	-67.2376	6	-105.21	2	-142.939	0	0	2	-111.616	1	-153.735	0	-27.3596	0	-3.02197
Ca4	Ca_04618	13954784	13958091	NA/ALL	2001	0	-69.4303	0	-77.9652	0	-72.5937	0	-85.8172	2	-121.036	1	-120.024	1	-110.193	0	0	0	0	2	-44.6246	0	0	0	-19.3353	0	0	3	-61.2005	1	-67.2376	5	-108.556	2	-142.939	0	0	2	-111.616	1	-153.735	0	-27.3596	0	-3.02197
Ca4	Ca_04619	13958509	13959591	NA/ALL	2001	0	-69.4303	0	-77.9652	0	-72.5937	0	-85.8172	2	-121.036	1	-120.024	1	-110.193	0	0	0	0	2	-44.6246	0	0	0	-19.3353	0	0	2	-64.5936	2	-63.535	5	-108.556	2	-142.939	0	0	2	-111.616	1	-153.735	0	-27.3596	0	-3.02197
Ca4	Ca_04620	13961027	13962046	NA/ALL	2001	0	-69.4303	0	-77.9652	0	-72.5937	1	-81.2371	1	-125.464	1	-120.024	1	-110.193	0	0	0	0	2	-44.6246	0	0	0	-19.3353	0	0	3	-61.2005	1	-67.2376	7	-102.02	2	-142.939	0	0	2	-111.616	1	-153.735	0	-27.3596	0	-3.02197
Ca4	Ca_04621	13966616	13968217	NA/ALL	2002	0	-69.6076	0	-78.0062	0	-72.633	1	-81.277	2	-121.079	1	-120.066	1	-110.235	0	0	0	0	2	-44.6404	0	0	0	-19.3387	0	0	3	-61.2261	1	-67.2717	6	-105.249	2	-143.002	0	0	2	-111.655	1	-153.813	0	-27.3652	0	-3.02253
Ca4	Ca_04622	13969961	13978572	NA/ALL	2002	0	-69.6076	0	-78.0062	0	-72.633	1	-81.277	2	-121.079	1	-120.066	1	-110.235	0	0	0	0	2	-44.6404	0	0	0	-19.3387	0	0	3	-61.2261	1	-67.2717	6	-105.249	2	-143.002	0	0	2	-111.655	1	-153.813	0	-27.3652	1	0
Ca4	Ca_04623	13981034	13986263	NA/ALL	2002	0	-69.6076	0	-78.0062	0	-72.633	1	-81.277	1	-125.508	1	-120.066	1	-110.235	0	0	0	0	2	-44.6404	0	0	0	-19.3387	0	0	3	-61.2261	2	-63.5685	6	-105.249	2	-143.002	0	0	1	-116.03	1	-153.813	1	-23.1079	1	0
Ca4	Ca_04624	14003025	14004020	NA/ALL	2002	0	-69.6076	0	-78.0062	0	-72.633	1	-81.277	2	-121.079	1	-120.066	1	-110.235	0	0	0	0	2	-44.6404	0	0	0	-19.3387	2	-6.30598	3	-61.2261	2	-63.5685	5	-108.595	2	-143.002	0	0	2	-111.655	1	-153.813	1	-23.1079	1	0
Ca4	Ca_04625	14016692	14018353	NA/ALL	2005	0	-69.7098	0	-78.1293	0	-72.7508	1	-81.3967	2	-121.21	1	-120.86	1	-110.36	0	0	0	0	2	-44.6878	0	0	0	-19.3488	2	-6.30933	5	-55.3162	1	-67.374	6	-105.366	2	-143.191	0	0	3	-107.801	1	-154.144	5	-10.8975	1	0
Ca4	Ca_04626	14021686	14025936	NA/ALL	2005	0	-69.7098	0	-78.1293	0	-72.7508	1	-81.3967	2	-121.21	1	-120.86	1	-110.36	0	0	0	0	1	-48.2656	0	0	0	-19.3488	2	-6.30933	3	-61.3026	1	-67.374	5	-108.714	2	-143.191	0	0	2	-111.771	1	-154.144	6	-8.44173	2	-2.32467
Ca4	Ca_04627	14029114	14031918	NA/ALL	2007	0	-69.7779	0	-78.2112	0	-72.8293	2	-77.588	2	-121.297	1	-120.944	1	-110.443	0	0	0	0	1	-48.2983	0	0	0	-19.3555	2	-6.31157	6	-52.6674	1	-67.4421	5	-108.793	2	-143.317	0	0	2	-111.849	1	-154.302	7	-6.14581	2	-2.32578
Ca4	Ca_04628	14032502	14033488	NA/ALL	2007	0	-69.7779	0	-78.2112	0	-72.8293	2	-77.588	2	-121.297	1	-120.944	1	-110.443	0	0	0	0	1	-48.2983	0	0	0	-19.3555	2	-6.31157	4	-58.2467	1	-67.4421	5	-108.793	2	-143.317	0	0	2	-111.849	1	-154.302	7	-6.14581	2	-2.32578
Ca4	Ca_04629	14035924	14040693	NA/ALL	2007	1	-65.407	1	-73.734	0	-72.8293	1	-81.4765	2	-121.297	1	-120.944	1	-110.443	0	0	0	0	1	-48.2983	0	0	0	-19.3555	2	-6.31157	4	-58.2467	2	-63.7361	4	-112.326	2	-143.317	0	0	2	-111.849	1	-154.302	7	-6.14581	2	-2.32578
Ca4	Ca_04630	14045327	14047763	NA/ALL	2006	0	-69.7439	1	-73.6936	0	-72.7901	1	-81.4366	2	-121.254	1	-120.902	1	-110.402	0	0	0	0	0	-52.5558	0	0	0	-19.3521	2	-6.31045	4	-58.2218	1	-67.408	5	-108.753	2	-143.254	0	0	2	-111.81	1	-154.223	7	-6.14413	2	-2.32523
Ca4	Ca_04631	14053926	14055649	NA/ALL	2006	1	-65.3736	1	-73.6936	0	-72.7901	1	-81.4366	2	-121.254	1	-120.902	1	-110.402	0	0	0	0	0	-52.5558	0	0	0	-19.3521	2	-6.31045	4	-58.2218	1	-67.408	5	-108.753	2	-143.254	0	0	3	-107.839	1	-154.223	7	-6.14413	2	-2.32523
Ca4	Ca_04632	14059452	14060483	NA/ALL	2006	1	-65.3736	1	-73.6936	0	-72.7901	1	-81.4366	2	-121.254	1	-120.902	1	-110.402	0	0	0	0	0	-52.5558	0	0	0	-19.3521	2	-6.31045	5	-55.3406	1	-67.408	4	-112.285	2	-143.254	0	0	3	-107.839	1	-154.223	7	-6.14413	2	-2.32523
Ca4	Ca_04633	14068733	14070480	NA/ALL	2006	0	-69.7439	1	-73.6936	0	-72.7901	1	-81.4366	2	-121.254	1	-120.902	1	-110.402	0	0	0	0	0	-52.5558	0	0	0	-19.3521	2	-6.31045	5	-55.3406	2	-63.7026	5	-108.753	2	-143.254	0	0	3	-107.839	1	-154.223	7	-6.14413	2	-2.32523
Ca4	Ca_04634	14072786	14074710	NA/ALL	2006	0	-69.7439	1	-73.6936	0	-72.7901	1	-81.4366	2	-121.254	1	-120.902	1	-110.402	0	0	0	0	0	-52.5558	0	0	0	-19.3521	2	-6.31045	6	-52.6436	1	-67.408	4	-112.285	2	-143.254	0	0	3	-107.839	1	-154.223	7	-6.14413	3	-4.23856
Ca4	Ca_04635	14080367	14082277	NA/ALL	2006	1	-65.3736	1	-73.6936	0	-72.7901	1	-81.4366	2	-121.254	1	-120.902	1	-110.402	0	0	0	0	0	-52.5558	0	0	0	-19.3521	2	-6.31045	6	-52.6436	1	-67.408	4	-112.285	2	-143.254	0	0	3	-107.839	0	-159.421	7	-6.14413	4	-5.85776
Ca4	Ca_04636	14092625	14093770	NA/ALL	2005	0	-69.7098	1	-73.6532	0	-72.7508	1	-81.3967	2	-121.21	1	-120.86	1	-110.36	0	0	0	0	0	-52.5389	0	0	0	-19.3488	2	-6.30933	5	-55.3162	2	-63.6691	5	-108.714	2	-143.191	0	0	3	-107.801	1	-154.144	7	-6.14244	4	-5.85608
Ca4	Ca_04637	14099242	14099856	NA/ALL	2005	1	-65.3401	1	-73.6532	0	-72.7508	1	-81.3967	2	-121.21	1	-120.86	1	-110.36	0	0	0	0	0	-52.5389	0	0	0	-19.3488	2	-6.30933	4	-58.1969	1	-67.374	5	-108.714	2	-143.191	0	0	4	-104.12	1	-154.144	7	-6.14244	4	-5.85608
Ca4	Ca_04638	14103102	14103521	NA/ALL	2005	0	-69.7098	1	-73.6532	0	-72.7508	1	-81.3967	2	-121.21	1	-120.86	1	-110.36	0	0	0	0	0	-52.5389	0	0	0	-19.3488	2	-6.30933	5	-55.3162	2	-63.6691	5	-108.714	2	-143.191	0	0	3	-107.801	1	-154.144	7	-6.14244	4	-5.85608
Ca4	Ca_04639	14106203	14107007	NA/ALL	2005	0	-69.7098	1	-73.6532	0	-72.7508	1	-81.3967	2	-121.21	1	-120.86	1	-110.36	0	0	0	0	0	-52.5389	0	0	0	-19.3488	2	-6.30933	6	-52.6198	2	-63.6691	4	-112.245	2	-143.191	0	0	3	-107.801	1	-154.144	7	-6.14244	5	-7.24508
Ca4	Ca_04640	14110976	14111761	NA/ALL	2005	0	-69.7098	1	-73.6532	0	-72.7508	1	-81.3967	2	-121.21	1	-120.86	1	-110.36	0	0	0	0	0	-52.5389	0	0	0	-19.3488	2	-6.30933	6	-52.6198	2	-63.6691	5	-108.714	2	-143.191	0	0	3	-107.801	1	-154.144	7	-6.14244	5	-7.24508
Ca4	Ca_04641	14113357	14116140	NA/ALL	2005	0	-69.7098	1	-73.6532	0	-72.7508	1	-81.3967	2	-121.21	1	-120.86	1	-110.36	0	0	0	0	0	-52.5389	0	0	0	-19.3488	2	-6.30933	5	-55.3162	1	-67.374	4	-112.245	2	-143.191	0	0	3	-107.801	1	-154.144	7	-6.14244	5	-7.24508
Ca4	Ca_04642	14119973	14122433	NA/ALL	2005	0	-69.7098	1	-73.6532	0	-72.7508	1	-81.3967	2	-121.21	1	-120.86	1	-110.36	0	0	0	0	0	-52.5389	0	0	0	-19.3488	2	-6.30933	4	-58.1969	2	-63.6691	4	-112.245	2	-143.191	0	0	3	-107.801	1	-154.144	7	-6.14244	5	-7.24508
Ca4	Ca_04643	14138790	14139473	NA/ALL	2007	0	-69.7779	0	-78.2112	0	-72.8293	1	-81.4765	2	-121.297	1	-120.944	1	-110.443	0	0	0	0	0	-52.5727	0	0	0	-19.3555	2	-6.31157	7	-50.126	1	-67.4421	4	-112.326	2	-143.317	0	0	2	-111.849	1	-154.302	7	-6.14581	5	-7.24955
Ca4	Ca_04644	14140900	14142225	NA/ALL	2008	0	-69.8119	0	-78.2522	0	-72.8685	1	-81.5163	2	-121.341	1	-120.986	1	-110.485	0	0	0	0	0	-52.5896	0	0	0	-19.3588	2	-6.31268	5	-55.3893	1	-67.4761	4	-112.366	2	-143.379	0	0	3	-108.629	1	-154.381	7	-6.14749	5	-7.25178
Ca4	Ca_04645	14148931	14152393	NA/ALL	2008	0	-69.8119	0	-78.2522	0	-72.8685	1	-81.5163	2	-121.341	1	-120.986	1	-110.485	0	0	0	0	0	-52.5896	0	0	0	-19.3588	2	-6.31268	5	-55.3893	1	-67.4761	5	-108.832	2	-143.379	0	0	2	-112.601	1	-154.381	7	-6.14749	6	-8.45361
Ca4	Ca_04646	14155412	14158681	28513	5	0	0	0	0	0	0	0	0	2	2.89636	1	1.02544	1	1.15515	0	0	0	0	0	0	0	0	0	0	2	6.12804	4	11.2868	1	1.70982	4	8.70714	2	2.77022	0	0	3	5.65575	1	0.918061	5	17.3167	1	3.0825
Ca4	Ca_04647	14162545	14166215	NA/ALL	2007	0	-69.7779	0	-78.2112	0	-72.8293	0	-86.0599	2	-121.297	1	-120.944	1	-110.443	0	0	0	0	0	-52.5727	0	0	0	-19.3555	2	-6.31157	4	-9.98408	2	-63.7361	4	-112.326	2	-143.317	0	0	3	-107.878	1	-154.302	7	-6.14581	6	-8.45082
Ca4	Ca_04648	14171642	14175172	28513	5	0	0	0	0	0	0	0	0	2	2.89636	1	1.02544	1	1.15515	0	0	0	0	0	0	0	0	0	0	2	6.12804	3	7.36742	2	4.33751	5	12.8977	2	2.77022	0	0	3	5.65575	1	0.918061	5	17.3167	1	3.0825
Ca4	Ca_04649	14176394	14177640	28513	5	0	0	0	0	0	0	1	-1.52843	2	2.89636	1	1.02544	1	1.15515	0	0	0	0	0	0	0	0	0	0	2	6.12804	3	7.36742	2	4.33751	3	5.43364	2	2.77022	0	0	3	5.65575	1	0.918061	5	17.3167	1	3.0825
Ca4	Ca_04650	14179971	14180792	28513	5	0	0	0	0	0	0	0	0	1	0.989626	1	1.02544	1	1.15515	0	0	0	0	0	0	0	0	0	0	2	6.12804	5	16.1239	1	1.70982	3	5.43364	1	0.926576	0	0	2	3.00211	1	0.918061	5	17.3167	1	3.0825
Ca4	Ca_04651	14181389	14184980	NA/ALL	2006	0	-69.7439	0	-78.1702	0	-72.7901	0	-86.0195	2	-121.254	1	-120.902	1	-110.402	0	0	0	0	0	-52.5558	0	0	0	-19.3521	2	-6.31045	5	-55.3406	1	-67.408	6	-105.405	2	-143.254	0	0	3	-107.839	1	-154.223	7	-6.14413	7	-9.48801
Ca4	Ca_04652	14189250	14192269	NA/ALL	2007	0	-69.7779	0	-78.2112	0	-72.8293	0	-86.0599	2	-121.297	1	-120.944	1	-110.443	0	0	0	0	0	-52.5727	0	0	0	-19.3555	2	-6.31157	6	-52.6674	1	-67.4421	6	-105.444	2	-143.317	0	0	2	-111.849	1	-154.302	7	-6.14581	7	-9.49137
Ca4	Ca_04653	14199089	14202464	NA/ALL	2009	0	-69.8459	0	-78.2931	0	-72.9077	0	-86.1407	2	-121.384	1	-121.029	1	-110.527	0	0	0	0	0	-52.6065	0	0	0	-19.3622	2	-6.3138	4	-58.2965	1	-67.5101	4	-112.406	2	-143.442	0	0	3	-108.668	1	-154.46	7	-6.14918	7	-9.49807
Ca4	Ca_04654	14211620	14212450	NA/ALL	2010	0	-69.8799	0	-78.334	0	-72.9468	0	-86.181	1	-125.861	1	-121.071	1	-110.568	0	0	0	0	0	-52.6233	0	0	0	-19.3656	2	-6.31492	5	-55.4379	1	-67.5441	4	-112.446	1	-148.002	0	0	2	-112.679	1	-154.539	7	-6.15086	7	-9.50142
Ca4	Ca_04655	14218751	14222049	NA/ALL	2010	0	-69.8799	0	-78.334	0	-72.9468	0	-86.181	1	-125.861	1	-121.071	1	-110.568	0	0	0	0	0	-52.6233	0	0	0	-19.3656	2	-6.31492	4	-58.3214	2	-63.8365	5	-108.911	2	-143.505	0	0	3	-108.706	1	-154.539	7	-6.15086	7	-9.50142
Ca4	Ca_04656	14227047	14228669	NA/ALL	2011	0	-69.9139	0	-78.3749	0	-72.986	0	-86.2213	1	-125.905	1	-121.113	1	-110.61	0	0	0	0	0	-52.6402	0	0	0	-19.3689	2	-6.31603	5	-55.4623	2	-63.8699	4	-112.486	2	-143.568	0	0	2	-112.719	1	-154.617	7	-6.15254	7	-9.50477
Ca4	Ca_05592	15073541	15076873	NA/ALL	2064	0	-71.8532	0	-80.6439	0	-75.1019	0	-88.7268	0	-134.718	0	-129.808	1	-113.902	0	0	0	0	0	-54.3264	0	0	0	-19.5447	0	0	4	-60.1932	0	-74.1227	0	-133.621	0	-157.644	0	0	0	-125.023	1	-159.18	0	-27.7089	6	-8.60808
Ca4	Ca_05593	15066130	15069248	NA/ALL	2064	0	-71.8532	0	-80.6439	0	-75.1019	0	-88.7268	0	-134.718	0	-129.808	1	-113.902	0	0	0	0	0	-54.3264	0	0	0	-19.5447	0	0	6	-54.5507	0	-74.1227	0	-133.621	0	-157.644	0	0	0	-125.023	1	-159.18	0	-27.7089	6	-8.60808
Ca4	Ca_05594	15053373	15053822	NA/ALL	2064	0	-71.8532	0	-80.6439	0	-75.1019	0	-88.7268	0	-134.718	0	-129.808	1	-113.902	0	0	0	0	0	-54.3264	0	0	0	-19.5447	0	0	4	-60.1932	0	-74.1227	0	-133.621	0	-157.644	0	0	0	-125.023	1	-159.18	0	-27.7089	7	-9.68013
Ca4	Ca_05595	15040110	15042269	NA/ALL	2064	0	-71.8532	0	-80.6439	0	-75.1019	0	-88.7268	0	-134.718	0	-129.808	1	-113.902	0	0	0	0	0	-54.3264	0	0	0	-19.5447	1	-3.53589	5	-57.2798	0	-74.1227	0	-133.621	0	-157.644	0	0	0	-125.023	1	-159.18	4	-13.7341	7	-9.68013
Ca4	Ca_05596	15034553	15036628	NA/ALL	2064	0	-71.8532	0	-80.6439	0	-75.1019	0	-88.7268	0	-134.718	0	-129.808	1	-113.902	0	0	0	0	0	-54.3264	0	0	0	-19.5447	2	-6.37445	6	-54.5507	0	-74.1227	0	-133.621	0	-157.644	0	0	0	-125.023	1	-159.18	5	-11.061	7	-9.68013
Ca4	Ca_05597	15025632	15031932	NA/ALL	2064	0	-71.8532	0	-80.6439	0	-75.1019	0	-88.7268	0	-134.718	0	-129.808	1	-113.902	0	0	0	0	0	-54.3264	0	0	0	-19.5447	2	-6.37445	7	-51.9777	0	-74.1227	0	-133.621	0	-157.644	0	0	0	-125.023	1	-159.18	3	-16.6326	7	-9.68013
Ca4	Ca_05598	15021720	15024688	NA/ALL	2064	0	-71.8532	0	-80.6439	0	-75.1019	0	-88.7268	0	-134.718	0	-129.808	1	-113.902	0	0	0	0	0	-54.3264	0	0	0	-19.5447	2	-6.37445	7	-51.9777	0	-74.1227	0	-133.621	0	-157.644	0	0	0	-125.023	1	-159.18	6	-8.57261	7	-9.68013
Ca4	Ca_05599	15006961	15009571	NA/ALL	2064	0	-71.8532	0	-80.6439	0	-75.1019	0	-88.7268	0	-134.718	0	-129.808	1	-113.902	0	0	0	0	0	-54.3264	0	0	0	-19.5447	2	-6.37445	7	-51.9777	0	-74.1227	0	-133.621	0	-157.644	0	0	0	-125.023	1	-159.18	6	-8.57261	8	-10.6121
Ca4	Ca_05600	14989410	14993736	NA/ALL	2064	0	-71.8532	0	-80.6439	0	-75.1019	0	-88.7268	0	-134.718	0	-129.808	1	-113.902	0	0	0	0	0	-54.3264	0	0	0	-19.5447	2	-6.37445	5	-57.2798	0	-74.1227	0	-133.621	0	-157.644	0	0	0	-125.023	1	-159.18	6	-8.57261	8	-10.6121
Note:
Traits are labelled as:
Traitname_season_location_condition
[truncated: 6 more columns]

## Sheet: Supplementary Table 7
Supplementary Table 7: Annotations of the 12 candidate genes identified using combined approaches
Sequence name	Sequence desc.	Sequence length	Hit desc.	Hit ACC	E-Value	Similarity	Bit-Score	Alignment length	Positives
Ca_04546	Stem-specific protein tsjt1-like	250	gi|502119565|ref|XP_004496662.1|PREDICTED: stem-specific protein TSJT1-like [Cicer arietinum]	XP_004496662	0	100	513.072	250	250
Ca_04561	E3 ubiquitin-protein ligase rnf128-like	165	gi|502119641|ref|XP_004496688.1|PREDICTED: E3 ubiquitin-protein ligase RNF128-like [Cicer arietinum]	XP_004496688	8.37557e-118	100	342.043	165	165
Ca_04562	Uncharacterized mitochondrial protein g00810-like	243	gi|502176583|ref|XP_004515892.1|PREDICTED: uncharacterized mitochondrial protein AtMg00810-like [Cicer arietinum]	XP_004515892	9.1512e-175	99	496.893	243	241
Ca_04563	Protein iq-domain 14-like	308	gi|502119644|ref|XP_004496689.1|PREDICTED: protein IQ-DOMAIN 1-like [Cicer arietinum]	XP_004496689	0	100	582.022	308	308
Ca_04564	Leucine-rich repeat extensin-like protein 6-like	366	gi|502119648|ref|XP_004496690.1|PREDICTED: leucine-rich repeat extensin-like protein 6-like [Cicer arietinum]	XP_004496690	0	100	714.531	362	362
Ca_04565	40s ribosomal protein s3a-like	261	gi|502119651|ref|XP_004496691.1|PREDICTED: 40S ribosomal protein S3a-like [Cicer arietinum] >gi|502184043|ref|XP_004517272.1| PREDICTED: 40S ribosomal protein S3a-like [Cicer arietinum]	XP_004496691	1.12766e-178	100	504.212	242	242
Ca_04566	Golgin subfamily b member 1-like isoform x1	1782	gi|502119654|ref|XP_004496692.1|PREDICTED: sporulation-specific protein 15-like isoform X1 [Cicer arietinum] >gi|502119656|ref|XP_004496693.1| PREDICTED: sporulation-specific protein 15-like isoform X2 [Cicer arietinum] >gi|502119658|ref|XP_004496694.1| PREDICTED: sporulation-specific protein 15-like isoform X3 [Cicer arietinum]	XP_004496692	0	100	3283.43	1782	1782
Ca_04567	Serine threonine-protein kinase ht1-like isoform x1	382	gi|502119660|ref|XP_004496695.1|PREDICTED: serine/threonine-protein kinase HT1-like isoform X1 [Cicer arietinum] >gi|502119662|ref|XP_004496696.1| PREDICTED: serine/threonine-protein kinase HT1-like isoform X2 [Cicer arietinum] >gi|502119664|ref|XP_004496697.1| PREDICTED: serine/threonine-protein kinase HT1-like isoform X3 [Cicer arietinum]	XP_004496695	0	100	776.933	382	382
Ca_04568	Homocysteine s-methyltransferase 3-like	336	gi|502119666|ref|XP_004496698.1|PREDICTED: homocysteine S-methyltransferase 3-like [Cicer arietinum]	XP_004496698	0	100	696.427	336	336
Ca_04569	CVP2 like 1 isoform 1	567	gi|502119668|ref|XP_004496699.1|PREDICTED: type I inositol 1,4,5-trisphosphate 5-phosphatase CVP2-like isoform X1 [Cicer arietinum] >gi|502119671|ref|XP_004496700.1| PREDICTED: type I inositol 1,4,5-trisphosphate 5-phosphatase CVP2-like isoform X2 [Cicer arietinum] >gi|502119674|ref|XP_004496701.1| PREDICTED: type I inositol 1,4,5-trisphosphate 5-phosphatase CVP2-like isoform X3 [Cicer arietinum]	XP_004496699	0	100	1152.12	567	567
Ca_04570	Vicilin 47k	558	gi|502119680|ref|XP_004496703.1|PREDICTED: convicilin-like [Cicer arietinum]	XP_004496703	0	100	869.766	558	558
Ca_04571	Low quality protein: lish domain and heat repeat-containing protein kiaa1468 homolog	190	gi|357508197|ref|XP_003624387.1|LisH domain and HEAT repeat-containing protein [Medicago truncatula] >gi|355499402|gb|AES80605.1| LisH domain and HEAT repeat-containing protein [Medicago truncatula]	XP_003624387	3.05039e-38	88	150.984	117	103
